# Supplementary material for: Response Modality vs. Target Modality: Sensory Transformations and Comparisons in Cross-modal Slant Matching Tasks
Source: Sci Rep. 2018 Jul 23;8:11068. doi: 10.1038/s41598-018-29375-w (PMC6056512; doi:10.1038/s41598-018-29375-w)
Supplement: Supplementary file 1 — Dataset 1 [file 41598_2018_29375_MOESM1_ESM.xlsx]

## Sheet: participants & conditions
	Response Modality vs. Target Modality: Sensory Transformations and Comparisons in Cross-modal Slant Matching Tasks
	Juan Liu* & Hiroshi Ando
	modality
	V	visual
	H	haptic
	ref_loc	ref_loc_angle
	1	0
	2	-45
	3	45
	test_loc_angle
	45
	-60
	90
	135
	-120
	ref_ang
	28
	45
	58
	70
	No. of participants		age	gender
	1		24	F
	2		21	M
	3		21	F
	4		23	F
	5		22	M
	6		22	F
	7		20	M
	8		27	F
	9		28	M
	10		29	F
	11		27	F
		AVG	24
		SD	3.19374

## Sheet: data1
No. of conditions	No. of participants	target_modality	response_modality	ref_loc_ang	ref_ang	ref_loc	test_loc_ang	test_ang	error
1	1	V	H	0	28	1	45	24	-4
2	1	V	H	0	45	1	45	35	-10
3	1	V	H	0	58	1	45	60	2
4	1	V	H	0	70	1	45	71	1
5	1	V	H	0	28	1	90	28	0
6	1	V	H	0	45	1	90	51	6
7	1	V	H	0	58	1	90	66	8
8	1	V	H	0	70	1	90	74	4
9	1	V	H	0	28	1	135	48	20
10	1	V	H	0	45	1	135	69	24
11	1	V	H	0	58	1	135	95	37
12	1	V	H	0	70	1	135	94	24
13	1	V	H	0	28	1	-60	9	-19
14	1	V	H	0	45	1	-60	21	-24
15	1	V	H	0	58	1	-60	44	-14
16	1	V	H	0	70	1	-60	68	-2
17	1	V	H	0	28	1	-120	15	-13
18	1	V	H	0	45	1	-120	53	8
19	1	V	H	0	58	1	-120	55	-3
20	1	V	H	0	70	1	-120	74	4
21	1	V	V	0	28	1	45	37	9
22	1	V	V	0	45	1	45	53	8
23	1	V	V	0	58	1	45	65	7
24	1	V	V	0	70	1	45	72	2
25	1	V	V	0	28	1	90	32	4
26	1	V	V	0	45	1	90	47	2
27	1	V	V	0	58	1	90	58	0
28	1	V	V	0	70	1	90	70	0
29	1	V	V	0	28	1	135	37	9
30	1	V	V	0	45	1	135	59	14
31	1	V	V	0	58	1	135	70	12
32	1	V	V	0	70	1	135	75	5
33	1	V	V	0	28	1	-60	21	-7
34	1	V	V	0	45	1	-60	38	-7
35	1	V	V	0	58	1	-60	54	-4
36	1	V	V	0	70	1	-60	62	-8
37	1	V	V	0	28	1	-120	23	-5
38	1	V	V	0	45	1	-120	47	2
39	1	V	V	0	58	1	-120	55	-3
40	1	V	V	0	70	1	-120	65	-5
41	1	H	H	0	28	1	45	25	-3
42	1	H	H	0	45	1	45	60	15
43	1	H	H	0	58	1	45	65	7
44	1	H	H	0	70	1	45	81	11
45	1	H	H	0	28	1	90	40	12
46	1	H	H	0	45	1	90	41	-4
47	1	H	H	0	58	1	90	70	12
48	1	H	H	0	70	1	90	86	16
49	1	H	H	0	28	1	135	45	17
50	1	H	H	0	45	1	135	69	24
51	1	H	H	0	58	1	135	75	17
52	1	H	H	0	70	1	135	100	30
53	1	H	H	0	28	1	-60	8	-20
54	1	H	H	0	45	1	-60	20	-25
55	1	H	H	0	58	1	-60	43	-15
56	1	H	H	0	70	1	-60	63	-7
57	1	H	H	0	28	1	-120	19	-9
58	1	H	H	0	45	1	-120	46	1
59	1	H	H	0	58	1	-120	51	-7
60	1	H	H	0	70	1	-120	62	-8
61	1	H	V	0	28	1	45	47	19
62	1	H	V	0	45	1	45	47	2
63	1	H	V	0	58	1	45	58	0
64	1	H	V	0	70	1	45	70	0
65	1	H	V	0	28	1	90	36	8
66	1	H	V	0	45	1	90	48	3
67	1	H	V	0	58	1	90	61	3
68	1	H	V	0	70	1	90	74	4
69	1	H	V	0	28	1	135	48	20
70	1	H	V	0	45	1	135	55	10
71	1	H	V	0	58	1	135	55	-3
72	1	H	V	0	70	1	135	65	-5
73	1	H	V	0	28	1	-60	24	-4
74	1	H	V	0	45	1	-60	35	-10
75	1	H	V	0	58	1	-60	50	-8
76	1	H	V	0	70	1	-60	59	-11
77	1	H	V	0	28	1	-120	34	6
78	1	H	V	0	45	1	-120	38	-7
79	1	H	V	0	58	1	-120	48	-10
80	1	H	V	0	70	1	-120	62	-8
81	1	V	H	-45	28	2	45	35	7
82	1	V	H	-45	45	2	45	68	23
83	1	V	H	-45	58	2	45	78	20
84	1	V	H	-45	70	2	45	85	15
85	1	V	H	-45	28	2	90	33	5
86	1	V	H	-45	45	2	90	62	17
87	1	V	H	-45	58	2	90	78	20
88	1	V	H	-45	70	2	90	85	15
89	1	V	H	-45	28	2	135	68	40
90	1	V	H	-45	45	2	135	90	45
91	1	V	H	-45	58	2	135	98	40
92	1	V	H	-45	70	2	135	101	31
93	1	V	H	-45	28	2	-120	30	2
94	1	V	H	-45	45	2	-120	50	5
95	1	V	H	-45	58	2	-120	66	8
96	1	V	H	-45	70	2	-120	76	6
97	1	V	V	-45	28	2	45	52	24
98	1	V	V	-45	45	2	45	64	19
99	1	V	V	-45	58	2	45	68	10
100	1	V	V	-45	70	2	45	74	4
101	1	V	V	-45	28	2	90	36	8
102	1	V	V	-45	45	2	90	52	7
103	1	V	V	-45	58	2	90	65	7
104	1	V	V	-45	70	2	90	73	3
105	1	V	V	-45	28	2	135	42	14
106	1	V	V	-45	45	2	135	53	8
107	1	V	V	-45	58	2	135	60	2
108	1	V	V	-45	70	2	135	70	0
109	1	V	V	-45	28	2	-120	34	6
110	1	V	V	-45	45	2	-120	53	8
111	1	V	V	-45	58	2	-120	53	-5
112	1	V	V	-45	70	2	-120	67	-3
113	1	H	H	-45	28	2	45	43	15
114	1	H	H	-45	45	2	45	65	20
115	1	H	H	-45	58	2	45	83	25
116	1	H	H	-45	70	2	45	91	21
117	1	H	H	-45	28	2	90	33	5
118	1	H	H	-45	45	2	90	79	34
119	1	H	H	-45	58	2	90	88	30
120	1	H	H	-45	70	2	90	100	30
121	1	H	H	-45	28	2	135	53	25
122	1	H	H	-45	45	2	135	90	45
123	1	H	H	-45	58	2	135	95	37
124	1	H	H	-45	70	2	135	115	45
125	1	H	H	-45	28	2	-120	25	-3
126	1	H	H	-45	45	2	-120	52	7
127	1	H	H	-45	58	2	-120	67	9
128	1	H	H	-45	70	2	-120	68	-2
129	1	H	V	-45	28	2	45	51	23
130	1	H	V	-45	45	2	45	60	15
131	1	H	V	-45	58	2	45	61	3
132	1	H	V	-45	70	2	45	75	5
133	1	H	V	-45	28	2	90	38	10
134	1	H	V	-45	45	2	90	50	5
135	1	H	V	-45	58	2	90	67	9
136	1	H	V	-45	70	2	90	62	-8
137	1	H	V	-45	28	2	135	36	8
138	1	H	V	-45	45	2	135	50	5
139	1	H	V	-45	58	2	135	60	2
140	1	H	V	-45	70	2	135	73	3
141	1	H	V	-45	28	2	-120	25	-3
142	1	H	V	-45	45	2	-120	50	5
143	1	H	V	-45	58	2	-120	53	-5
144	1	H	V	-45	70	2	-120	55	-15
145	1	V	H	45	28	3	90	15	-13
146	1	V	H	45	45	3	90	40	-5
147	1	V	H	45	58	3	90	48	-10
148	1	V	H	45	70	3	90	72	2
149	1	V	H	45	28	3	135	38	10
150	1	V	H	45	45	3	135	63	18
151	1	V	H	45	58	3	135	78	20
152	1	V	H	45	70	3	135	80	10
153	1	V	H	45	28	3	-60	15	-13
154	1	V	H	45	45	3	-60	27	-18
155	1	V	H	45	58	3	-60	55	-3
156	1	V	H	45	70	3	-60	70	0
157	1	V	H	45	28	3	-120	25	-3
158	1	V	H	45	45	3	-120	43	-2
159	1	V	H	45	58	3	-120	65	7
160	1	V	H	45	70	3	-120	75	5
161	1	V	V	45	28	3	90	31	3
162	1	V	V	45	45	3	90	48	3
163	1	V	V	45	58	3	90	55	-3
164	1	V	V	45	70	3	90	67	-3
165	1	V	V	45	28	3	135	33	5
166	1	V	V	45	45	3	135	52	7
167	1	V	V	45	58	3	135	63	5
168	1	V	V	45	70	3	135	76	6
169	1	V	V	45	28	3	-60	23	-5
170	1	V	V	45	45	3	-60	43	-2
171	1	V	V	45	58	3	-60	44	-14
172	1	V	V	45	70	3	-60	66	-4
173	1	V	V	45	28	3	-120	38	10
174	1	V	V	45	45	3	-120	47	2
175	1	V	V	45	58	3	-120	48	-10
176	1	V	V	45	70	3	-120	65	-5
177	1	H	H	45	28	3	90	29	1
178	1	H	H	45	45	3	90	35	-10
179	1	H	H	45	58	3	90	52	-6
180	1	H	H	45	70	3	90	64	-6
181	1	H	H	45	28	3	135	54	26
182	1	H	H	45	45	3	135	61	16
183	1	H	H	45	58	3	135	74	16
184	1	H	H	45	70	3	135	93	23
185	1	H	H	45	28	3	-60	18	-10
186	1	H	H	45	45	3	-60	18	-27
187	1	H	H	45	58	3	-60	48	-10
188	1	H	H	45	70	3	-60	57	-13
189	1	H	H	45	28	3	-120	14	-14
190	1	H	H	45	45	3	-120	38	-7
191	1	H	H	45	58	3	-120	30	-28
192	1	H	H	45	70	3	-120	53	-17
193	1	H	V	45	28	3	90	30	2
194	1	H	V	45	45	3	90	51	6
195	1	H	V	45	58	3	90	52	-6
196	1	H	V	45	70	3	90	73	3
197	1	H	V	45	28	3	135	45	17
198	1	H	V	45	45	3	135	60	15
199	1	H	V	45	58	3	135	68	10
200	1	H	V	45	70	3	135	78	8
201	1	H	V	45	28	3	-60	38	10
202	1	H	V	45	45	3	-60	50	5
203	1	H	V	45	58	3	-60	43	-15
204	1	H	V	45	70	3	-60	59	-11
205	1	H	V	45	28	3	-120	43	15
206	1	H	V	45	45	3	-120	48	3
207	1	H	V	45	58	3	-120	64	6
208	1	H	V	45	70	3	-120	72	2

## Sheet: data2
No. of conditions	No. of participants	target_modality	response_modality	ref_loc_ang	ref_ang	ref_loc	test_loc_ang	test_ang	error
1	2	V	H	0	28	1	45	32	4
2	2	V	H	0	45	1	45	59	14
3	2	V	H	0	58	1	45	70	12
4	2	V	H	0	70	1	45	85	15
5	2	V	H	0	28	1	90	50	22
6	2	V	H	0	45	1	90	52	7
7	2	V	H	0	58	1	90	83	25
8	2	V	H	0	70	1	90	90	20
9	2	V	H	0	28	1	135	31	3
10	2	V	H	0	45	1	135	85	40
11	2	V	H	0	58	1	135	88	30
12	2	V	H	0	70	1	135	100	30
13	2	V	H	0	28	1	-60	16	-12
14	2	V	H	0	45	1	-60	34	-11
15	2	V	H	0	58	1	-60	53	-5
16	2	V	H	0	70	1	-60	40	-30
17	2	V	H	0	28	1	-120	11	-17
18	2	V	H	0	45	1	-120	17	-28
19	2	V	H	0	58	1	-120	31	-27
20	2	V	H	0	70	1	-120	49	-21
21	2	V	V	0	28	1	45	35	7
22	2	V	V	0	45	1	45	60	15
23	2	V	V	0	58	1	45	70	12
24	2	V	V	0	70	1	45	82	12
25	2	V	V	0	28	1	90	23	-5
26	2	V	V	0	45	1	90	53	8
27	2	V	V	0	58	1	90	67	9
28	2	V	V	0	70	1	90	71	1
29	2	V	V	0	28	1	135	38	10
30	2	V	V	0	45	1	135	50	5
31	2	V	V	0	58	1	135	53	-5
32	2	V	V	0	70	1	135	63	-7
33	2	V	V	0	28	1	-60	27	-1
34	2	V	V	0	45	1	-60	40	-5
35	2	V	V	0	58	1	-60	46	-12
36	2	V	V	0	70	1	-60	76	6
37	2	V	V	0	28	1	-120	25	-3
38	2	V	V	0	45	1	-120	37	-8
39	2	V	V	0	58	1	-120	55	-3
40	2	V	V	0	70	1	-120	76	6
41	2	H	H	0	28	1	45	47	19
42	2	H	H	0	45	1	45	62	17
43	2	H	H	0	58	1	45	78	20
44	2	H	H	0	70	1	45	82	12
45	2	H	H	0	28	1	90	58	30
46	2	H	H	0	45	1	90	85	40
47	2	H	H	0	58	1	90	88	30
48	2	H	H	0	70	1	90	105	35
49	2	H	H	0	28	1	135	70	42
50	2	H	H	0	45	1	135	103	58
51	2	H	H	0	58	1	135	113	55
52	2	H	H	0	70	1	135	105	35
53	2	H	H	0	28	1	-60	22	-6
54	2	H	H	0	45	1	-60	29	-16
55	2	H	H	0	58	1	-60	36	-22
56	2	H	H	0	70	1	-60	51	-19
57	2	H	H	0	28	1	-120	7	-21
58	2	H	H	0	45	1	-120	32	-13
59	2	H	H	0	58	1	-120	24	-34
60	2	H	H	0	70	1	-120	65	-5
61	2	H	V	0	28	1	45	54	26
62	2	H	V	0	45	1	45	60	15
63	2	H	V	0	58	1	45	70	12
64	2	H	V	0	70	1	45	80	10
65	2	H	V	0	28	1	90	39	11
66	2	H	V	0	45	1	90	61	16
67	2	H	V	0	58	1	90	72	14
68	2	H	V	0	70	1	90	85	15
69	2	H	V	0	28	1	135	36	8
70	2	H	V	0	45	1	135	53	8
71	2	H	V	0	58	1	135	44	-14
72	2	H	V	0	70	1	135	62	-8
73	2	H	V	0	28	1	-60	20	-8
74	2	H	V	0	45	1	-60	31	-14
75	2	H	V	0	58	1	-60	30	-28
76	2	H	V	0	70	1	-60	47	-23
77	2	H	V	0	28	1	-120	28	0
78	2	H	V	0	45	1	-120	35	-10
79	2	H	V	0	58	1	-120	48	-10
80	2	H	V	0	70	1	-120	55	-15
81	2	V	H	-45	28	2	45	56	28
82	2	V	H	-45	45	2	45	57	12
83	2	V	H	-45	58	2	45	77	19
84	2	V	H	-45	70	2	45	104	34
85	2	V	H	-45	28	2	90	63	35
86	2	V	H	-45	45	2	90	82	37
87	2	V	H	-45	58	2	90	85	27
88	2	V	H	-45	70	2	90	100	30
89	2	V	H	-45	28	2	135	83	55
90	2	V	H	-45	45	2	135	102	57
91	2	V	H	-45	58	2	135	106	48
92	2	V	H	-45	70	2	135	95	25
93	2	V	H	-45	28	2	-120	16	-12
94	2	V	H	-45	45	2	-120	35	-10
95	2	V	H	-45	58	2	-120	45	-13
96	2	V	H	-45	70	2	-120	62	-8
97	2	V	V	-45	28	2	45	24	-4
98	2	V	V	-45	45	2	45	49	4
99	2	V	V	-45	58	2	45	60	2
100	2	V	V	-45	70	2	45	79	9
101	2	V	V	-45	28	2	90	34	6
102	2	V	V	-45	45	2	90	43	-2
103	2	V	V	-45	58	2	90	65	7
104	2	V	V	-45	70	2	90	74	4
105	2	V	V	-45	28	2	135	30	2
106	2	V	V	-45	45	2	135	55	10
107	2	V	V	-45	58	2	135	66	8
108	2	V	V	-45	70	2	135	76	6
109	2	V	V	-45	28	2	-120	31	3
110	2	V	V	-45	45	2	-120	39	-6
111	2	V	V	-45	58	2	-120	56	-2
112	2	V	V	-45	70	2	-120	65	-5
113	2	H	H	-45	28	2	45	56	28
114	2	H	H	-45	45	2	45	72	27
115	2	H	H	-45	58	2	45	85	27
116	2	H	H	-45	70	2	45	87	17
117	2	H	H	-45	28	2	90	75	47
118	2	H	H	-45	45	2	90	78	33
119	2	H	H	-45	58	2	90	85	27
120	2	H	H	-45	70	2	90	92	22
121	2	H	H	-45	28	2	135	100	72
122	2	H	H	-45	45	2	135	107	62
123	2	H	H	-45	58	2	135	113	55
124	2	H	H	-45	70	2	135	117	47
125	2	H	H	-45	28	2	-120	6	-22
126	2	H	H	-45	45	2	-120	18	-27
127	2	H	H	-45	58	2	-120	21	-37
128	2	H	H	-45	70	2	-120	22	-48
129	2	H	V	-45	28	2	45	36	8
130	2	H	V	-45	45	2	45	65	20
131	2	H	V	-45	58	2	45	74	16
132	2	H	V	-45	70	2	45	79	9
133	2	H	V	-45	28	2	90	39	11
134	2	H	V	-45	45	2	90	53	8
135	2	H	V	-45	58	2	90	60	2
136	2	H	V	-45	70	2	90	75	5
137	2	H	V	-45	28	2	135	36	8
138	2	H	V	-45	45	2	135	40	-5
139	2	H	V	-45	58	2	135	45	-13
140	2	H	V	-45	70	2	135	57	-13
141	2	H	V	-45	28	2	-120	20	-8
142	2	H	V	-45	45	2	-120	30	-15
143	2	H	V	-45	58	2	-120	35	-23
144	2	H	V	-45	70	2	-120	57	-13
145	2	V	H	45	28	3	90	31	3
146	2	V	H	45	45	3	90	54	9
147	2	V	H	45	58	3	90	64	6
148	2	V	H	45	70	3	90	78	8
149	2	V	H	45	28	3	135	58	30
150	2	V	H	45	45	3	135	70	25
151	2	V	H	45	58	3	135	88	30
152	2	V	H	45	70	3	135	93	23
153	2	V	H	45	28	3	-60	14	-14
154	2	V	H	45	45	3	-60	23	-22
155	2	V	H	45	58	3	-60	28	-30
156	2	V	H	45	70	3	-60	40	-30
157	2	V	H	45	28	3	-120	23	-5
158	2	V	H	45	45	3	-120	40	-5
159	2	V	H	45	58	3	-120	48	-10
160	2	V	H	45	70	3	-120	78	8
161	2	V	V	45	28	3	90	35	7
162	2	V	V	45	45	3	90	65	20
163	2	V	V	45	58	3	90	64	6
164	2	V	V	45	70	3	90	71	1
165	2	V	V	45	28	3	135	35	7
166	2	V	V	45	45	3	135	45	0
167	2	V	V	45	58	3	135	60	2
168	2	V	V	45	70	3	135	67	-3
169	2	V	V	45	28	3	-60	31	3
170	2	V	V	45	45	3	-60	40	-5
171	2	V	V	45	58	3	-60	55	-3
172	2	V	V	45	70	3	-60	74	4
173	2	V	V	45	28	3	-120	34	6
174	2	V	V	45	45	3	-120	44	-1
175	2	V	V	45	58	3	-120	55	-3
176	2	V	V	45	70	3	-120	68	-2
177	2	H	H	45	28	3	90	58	30
178	2	H	H	45	45	3	90	75	30
179	2	H	H	45	58	3	90	78	20
180	2	H	H	45	70	3	90	88	18
181	2	H	H	45	28	3	135	93	65
182	2	H	H	45	45	3	135	102	57
183	2	H	H	45	58	3	135	108	50
184	2	H	H	45	70	3	135	112	42
185	2	H	H	45	28	3	-60	3	-25
186	2	H	H	45	45	3	-60	12	-33
187	2	H	H	45	58	3	-60	14	-44
188	2	H	H	45	70	3	-60	24	-46
189	2	H	H	45	28	3	-120	18	-10
190	2	H	H	45	45	3	-120	24	-21
191	2	H	H	45	58	3	-120	25	-33
192	2	H	H	45	70	3	-120	47	-23
193	2	H	V	45	28	3	90	45	17
194	2	H	V	45	45	3	90	47	2
195	2	H	V	45	58	3	90	67	9
196	2	H	V	45	70	3	90	71	1
197	2	H	V	45	28	3	135	25	-3
198	2	H	V	45	45	3	135	43	-2
199	2	H	V	45	58	3	135	57	-1
200	2	H	V	45	70	3	135	60	-10
201	2	H	V	45	28	3	-60	28	0
202	2	H	V	45	45	3	-60	38	-7
203	2	H	V	45	58	3	-60	43	-15
204	2	H	V	45	70	3	-60	58	-12
205	2	H	V	45	28	3	-120	33	5
206	2	H	V	45	45	3	-120	44	-1
207	2	H	V	45	58	3	-120	45	-13
208	2	H	V	45	70	3	-120	56	-14

## Sheet: data3
No. of conditions	No. of participants	target_modality	response_modality	ref_loc_ang	ref_ang	ref_loc	test_loc_ang	test_ang	error
1	3	V	H	0	28	1	45	40	12
2	3	V	H	0	45	1	45	65	20
3	3	V	H	0	58	1	45	70	12
4	3	V	H	0	70	1	45	93	23
5	3	V	H	0	28	1	90	71	43
6	3	V	H	0	45	1	90	65	20
7	3	V	H	0	58	1	90	98	40
8	3	V	H	0	70	1	90	95	25
9	3	V	H	0	28	1	135	94	66
10	3	V	H	0	45	1	135	104	59
11	3	V	H	0	58	1	135	114	56
12	3	V	H	0	70	1	135	127	57
13	3	V	H	0	28	1	-60	10	-18
14	3	V	H	0	45	1	-60	12	-33
15	3	V	H	0	58	1	-60	25	-33
16	3	V	H	0	70	1	-60	63	-7
17	3	V	H	0	28	1	-120	-22	-50
18	3	V	H	0	45	1	-120	0	-45
19	3	V	H	0	58	1	-120	14	-44
20	3	V	H	0	70	1	-120	35	-35
21	3	V	V	0	28	1	45	43	15
22	3	V	V	0	45	1	45	60	15
23	3	V	V	0	58	1	45	68	10
24	3	V	V	0	70	1	45	74	4
25	3	V	V	0	28	1	90	38	10
26	3	V	V	0	45	1	90	56	11
27	3	V	V	0	58	1	90	68	10
28	3	V	V	0	70	1	90	85	15
29	3	V	V	0	28	1	135	35	7
30	3	V	V	0	45	1	135	58	13
31	3	V	V	0	58	1	135	70	12
32	3	V	V	0	70	1	135	77	7
33	3	V	V	0	28	1	-60	18	-10
34	3	V	V	0	45	1	-60	28	-17
35	3	V	V	0	58	1	-60	42	-16
36	3	V	V	0	70	1	-60	53	-17
37	3	V	V	0	28	1	-120	32	4
38	3	V	V	0	45	1	-120	33	-12
39	3	V	V	0	58	1	-120	40	-18
40	3	V	V	0	70	1	-120	54	-16
41	3	H	H	0	28	1	45	53	25
42	3	H	H	0	45	1	45	54	9
43	3	H	H	0	58	1	45	75	17
44	3	H	H	0	70	1	45	82	12
45	3	H	H	0	28	1	90	56	28
46	3	H	H	0	45	1	90	71	26
47	3	H	H	0	58	1	90	81	23
48	3	H	H	0	70	1	90	95	25
49	3	H	H	0	28	1	135	58	30
50	3	H	H	0	45	1	135	84	39
51	3	H	H	0	58	1	135	82	24
52	3	H	H	0	70	1	135	113	43
53	3	H	H	0	28	1	-60	-2	-30
54	3	H	H	0	45	1	-60	18	-27
55	3	H	H	0	58	1	-60	16	-42
56	3	H	H	0	70	1	-60	30	-40
57	3	H	H	0	28	1	-120	11	-17
58	3	H	H	0	45	1	-120	15	-30
59	3	H	H	0	58	1	-120	43	-15
60	3	H	H	0	70	1	-120	60	-10
61	3	H	V	0	28	1	45	49	21
62	3	H	V	0	45	1	45	62	17
63	3	H	V	0	58	1	45	63	5
64	3	H	V	0	70	1	45	75	5
65	3	H	V	0	28	1	90	53	25
66	3	H	V	0	45	1	90	60	15
67	3	H	V	0	58	1	90	68	10
68	3	H	V	0	70	1	90	79	9
69	3	H	V	0	28	1	135	40	12
70	3	H	V	0	45	1	135	52	7
71	3	H	V	0	58	1	135	53	-5
72	3	H	V	0	70	1	135	60	-10
73	3	H	V	0	28	1	-60	25	-3
74	3	H	V	0	45	1	-60	37	-8
75	3	H	V	0	58	1	-60	32	-26
76	3	H	V	0	70	1	-60	40	-30
77	3	H	V	0	28	1	-120	20	-8
78	3	H	V	0	45	1	-120	35	-10
79	3	H	V	0	58	1	-120	36	-22
80	3	H	V	0	70	1	-120	41	-29
81	3	V	H	-45	28	2	45	47	19
82	3	V	H	-45	45	2	45	60	15
83	3	V	H	-45	58	2	45	69	11
84	3	V	H	-45	70	2	45	78	8
85	3	V	H	-45	28	2	90	60	32
86	3	V	H	-45	45	2	90	72	27
87	3	V	H	-45	58	2	90	85	27
88	3	V	H	-45	70	2	90	98	28
89	3	V	H	-45	28	2	135	61	33
90	3	V	H	-45	45	2	135	69	24
91	3	V	H	-45	58	2	135	80	22
92	3	V	H	-45	70	2	135	106	36
93	3	V	H	-45	28	2	-120	-15	-43
94	3	V	H	-45	45	2	-120	0	-45
95	3	V	H	-45	58	2	-120	14	-44
96	3	V	H	-45	70	2	-120	35	-35
97	3	V	V	-45	28	2	45	48	20
98	3	V	V	-45	45	2	45	55	10
99	3	V	V	-45	58	2	45	64	6
100	3	V	V	-45	70	2	45	73	3
101	3	V	V	-45	28	2	90	45	17
102	3	V	V	-45	45	2	90	50	5
103	3	V	V	-45	58	2	90	53	-5
104	3	V	V	-45	70	2	90	63	-7
105	3	V	V	-45	28	2	135	45	17
106	3	V	V	-45	45	2	135	50	5
107	3	V	V	-45	58	2	135	58	0
108	3	V	V	-45	70	2	135	68	-2
109	3	V	V	-45	28	2	-120	25	-3
110	3	V	V	-45	45	2	-120	35	-10
111	3	V	V	-45	58	2	-120	42	-16
112	3	V	V	-45	70	2	-120	55	-15
113	3	H	H	-45	28	2	45	46	18
114	3	H	H	-45	45	2	45	73	28
115	3	H	H	-45	58	2	45	85	27
116	3	H	H	-45	70	2	45	92	22
117	3	H	H	-45	28	2	90	65	37
118	3	H	H	-45	45	2	90	75	30
119	3	H	H	-45	58	2	90	89	31
120	3	H	H	-45	70	2	90	98	28
121	3	H	H	-45	28	2	135	76	48
122	3	H	H	-45	45	2	135	84	39
123	3	H	H	-45	58	2	135	100	42
124	3	H	H	-45	70	2	135	105	35
125	3	H	H	-45	28	2	-120	-15	-43
126	3	H	H	-45	45	2	-120	-14	-59
127	3	H	H	-45	58	2	-120	-8	-66
128	3	H	H	-45	70	2	-120	-1	-71
129	3	H	V	-45	28	2	45	50	22
130	3	H	V	-45	45	2	45	60	15
131	3	H	V	-45	58	2	45	72	14
132	3	H	V	-45	70	2	45	79	9
133	3	H	V	-45	28	2	90	50	22
134	3	H	V	-45	45	2	90	58	13
135	3	H	V	-45	58	2	90	60	2
136	3	H	V	-45	70	2	90	71	1
137	3	H	V	-45	28	2	135	43	15
138	3	H	V	-45	45	2	135	50	5
139	3	H	V	-45	58	2	135	55	-3
140	3	H	V	-45	70	2	135	68	-2
141	3	H	V	-45	28	2	-120	25	-3
142	3	H	V	-45	45	2	-120	32	-13
143	3	H	V	-45	58	2	-120	43	-15
144	3	H	V	-45	70	2	-120	46	-24
145	3	V	H	45	28	3	90	30	2
146	3	V	H	45	45	3	90	60	15
147	3	V	H	45	58	3	90	72	14
148	3	V	H	45	70	3	90	80	10
149	3	V	H	45	28	3	135	63	35
150	3	V	H	45	45	3	135	72	27
151	3	V	H	45	58	3	135	92	34
152	3	V	H	45	70	3	135	102	32
153	3	V	H	45	28	3	-60	-3	-31
154	3	V	H	45	45	3	-60	10	-35
155	3	V	H	45	58	3	-60	18	-40
156	3	V	H	45	70	3	-60	24	-46
157	3	V	H	45	28	3	-120	-5	-33
158	3	V	H	45	45	3	-120	4	-41
159	3	V	H	45	58	3	-120	5	-53
160	3	V	H	45	70	3	-120	12	-58
161	3	V	V	45	28	3	90	54	26
162	3	V	V	45	45	3	90	64	19
163	3	V	V	45	58	3	90	70	12
164	3	V	V	45	70	3	90	74	4
165	3	V	V	45	28	3	135	46	18
166	3	V	V	45	45	3	135	53	8
167	3	V	V	45	58	3	135	62	4
168	3	V	V	45	70	3	135	68	-2
169	3	V	V	45	28	3	-60	19	-9
170	3	V	V	45	45	3	-60	27	-18
171	3	V	V	45	58	3	-60	33	-25
172	3	V	V	45	70	3	-60	47	-23
173	3	V	V	45	28	3	-120	22	-6
174	3	V	V	45	45	3	-120	33	-12
175	3	V	V	45	58	3	-120	36	-22
176	3	V	V	45	70	3	-120	44	-26
177	3	H	H	45	28	3	90	40	12
178	3	H	H	45	45	3	90	67	22
179	3	H	H	45	58	3	90	75	17
180	3	H	H	45	70	3	90	87	17
181	3	H	H	45	28	3	135	70	42
182	3	H	H	45	45	3	135	78	33
183	3	H	H	45	58	3	135	90	32
184	3	H	H	45	70	3	135	105	35
185	3	H	H	45	28	3	-60	8	-20
186	3	H	H	45	45	3	-60	12	-33
187	3	H	H	45	58	3	-60	14	-44
188	3	H	H	45	70	3	-60	22	-48
189	3	H	H	45	28	3	-120	3	-25
190	3	H	H	45	45	3	-120	10	-35
191	3	H	H	45	58	3	-120	13	-45
192	3	H	H	45	70	3	-120	14	-56
193	3	H	V	45	28	3	90	35	7
194	3	H	V	45	45	3	90	51	6
195	3	H	V	45	58	3	90	54	-4
196	3	H	V	45	70	3	90	73	3
197	3	H	V	45	28	3	135	45	17
198	3	H	V	45	45	3	135	49	4
199	3	H	V	45	58	3	135	59	1
200	3	H	V	45	70	3	135	65	-5
201	3	H	V	45	28	3	-60	20	-8
202	3	H	V	45	45	3	-60	38	-7
203	3	H	V	45	58	3	-60	38	-20
204	3	H	V	45	70	3	-60	45	-25
205	3	H	V	45	28	3	-120	20	-8
206	3	H	V	45	45	3	-120	28	-17
207	3	H	V	45	58	3	-120	30	-28
208	3	H	V	45	70	3	-120	37	-33

## Sheet: data4
No. of conditions	No. of participants	target_modality	response_modality	ref_loc_ang	ref_ang	ref_loc	test_loc_ang	test_ang	error
1	4	V	H	0	28	1	45	30	2
2	4	V	H	0	45	1	45	40	-5
3	4	V	H	0	58	1	45	58	0
4	4	V	H	0	70	1	45	75	5
5	4	V	H	0	28	1	90	40	12
6	4	V	H	0	45	1	90	62	17
7	4	V	H	0	58	1	90	68	10
8	4	V	H	0	70	1	90	86	16
9	4	V	H	0	28	1	135	75	47
10	4	V	H	0	45	1	135	63	18
11	4	V	H	0	58	1	135	95	37
12	4	V	H	0	70	1	135	97	27
13	4	V	H	0	28	1	-60	13	-15
14	4	V	H	0	45	1	-60	28	-17
15	4	V	H	0	58	1	-60	38	-20
16	4	V	H	0	70	1	-60	53	-17
17	4	V	H	0	28	1	-120	-3	-31
18	4	V	H	0	45	1	-120	23	-22
19	4	V	H	0	58	1	-120	60	2
20	4	V	H	0	70	1	-120	55	-15
21	4	V	V	0	28	1	45	46	18
22	4	V	V	0	45	1	45	60	15
23	4	V	V	0	58	1	45	70	12
24	4	V	V	0	70	1	45	80	10
25	4	V	V	0	28	1	90	42	14
26	4	V	V	0	45	1	90	53	8
27	4	V	V	0	58	1	90	65	7
28	4	V	V	0	70	1	90	76	6
29	4	V	V	0	28	1	135	33	5
30	4	V	V	0	45	1	135	40	-5
31	4	V	V	0	58	1	135	47	-11
32	4	V	V	0	70	1	135	67	-3
33	4	V	V	0	28	1	-60	23	-5
34	4	V	V	0	45	1	-60	31	-14
35	4	V	V	0	58	1	-60	36	-22
36	4	V	V	0	70	1	-60	53	-17
37	4	V	V	0	28	1	-120	27	-1
38	4	V	V	0	45	1	-120	38	-7
39	4	V	V	0	58	1	-120	55	-3
40	4	V	V	0	70	1	-120	62	-8
41	4	H	H	0	28	1	45	30	2
42	4	H	H	0	45	1	45	48	3
43	4	H	H	0	58	1	45	63	5
44	4	H	H	0	70	1	45	72	2
45	4	H	H	0	28	1	90	49	21
46	4	H	H	0	45	1	90	64	19
47	4	H	H	0	58	1	90	69	11
48	4	H	H	0	70	1	90	70	0
49	4	H	H	0	28	1	135	64	36
50	4	H	H	0	45	1	135	65	20
51	4	H	H	0	58	1	135	84	26
52	4	H	H	0	70	1	135	83	13
53	4	H	H	0	28	1	-60	1	-27
54	4	H	H	0	45	1	-60	12	-33
55	4	H	H	0	58	1	-60	21	-37
56	4	H	H	0	70	1	-60	35	-35
57	4	H	H	0	28	1	-120	43	15
58	4	H	H	0	45	1	-120	42	-3
59	4	H	H	0	58	1	-120	63	5
60	4	H	H	0	70	1	-120	80	10
61	4	H	V	0	28	1	45	58	30
62	4	H	V	0	45	1	45	71	26
63	4	H	V	0	58	1	45	73	15
64	4	H	V	0	70	1	45	75	5
65	4	H	V	0	28	1	90	66	38
66	4	H	V	0	45	1	90	55	10
67	4	H	V	0	58	1	90	74	16
68	4	H	V	0	70	1	90	70	0
69	4	H	V	0	28	1	135	38	10
70	4	H	V	0	45	1	135	53	8
71	4	H	V	0	58	1	135	60	2
72	4	H	V	0	70	1	135	68	-2
73	4	H	V	0	28	1	-60	25	-3
74	4	H	V	0	45	1	-60	42	-3
75	4	H	V	0	58	1	-60	51	-7
76	4	H	V	0	70	1	-60	58	-12
77	4	H	V	0	28	1	-120	25	-3
78	4	H	V	0	45	1	-120	32	-13
79	4	H	V	0	58	1	-120	39	-19
80	4	H	V	0	70	1	-120	54	-16
81	4	V	H	-45	28	2	45	38	10
82	4	V	H	-45	45	2	45	54	9
83	4	V	H	-45	58	2	45	73	15
84	4	V	H	-45	70	2	45	87	17
85	4	V	H	-45	28	2	90	37	9
86	4	V	H	-45	45	2	90	68	23
87	4	V	H	-45	58	2	90	80	22
88	4	V	H	-45	70	2	90	90	20
89	4	V	H	-45	28	2	135	65	37
90	4	V	H	-45	45	2	135	85	40
91	4	V	H	-45	58	2	135	90	32
92	4	V	H	-45	70	2	135	100	30
93	4	V	H	-45	28	2	-120	36	8
94	4	V	H	-45	45	2	-120	45	0
95	4	V	H	-45	58	2	-120	70	12
96	4	V	H	-45	70	2	-120	74	4
97	4	V	V	-45	28	2	45	47	19
98	4	V	V	-45	45	2	45	59	14
99	4	V	V	-45	58	2	45	68	10
100	4	V	V	-45	70	2	45	77	7
101	4	V	V	-45	28	2	90	25	-3
102	4	V	V	-45	45	2	90	43	-2
103	4	V	V	-45	58	2	90	52	-6
104	4	V	V	-45	70	2	90	67	-3
105	4	V	V	-45	28	2	135	25	-3
106	4	V	V	-45	45	2	135	43	-2
107	4	V	V	-45	58	2	135	50	-8
108	4	V	V	-45	70	2	135	68	-2
109	4	V	V	-45	28	2	-120	30	2
110	4	V	V	-45	45	2	-120	48	3
111	4	V	V	-45	58	2	-120	53	-5
112	4	V	V	-45	70	2	-120	65	-5
113	4	H	H	-45	28	2	45	45	17
114	4	H	H	-45	45	2	45	60	15
115	4	H	H	-45	58	2	45	78	20
116	4	H	H	-45	70	2	45	86	16
117	4	H	H	-45	28	2	90	55	27
118	4	H	H	-45	45	2	90	63	18
119	4	H	H	-45	58	2	90	83	25
120	4	H	H	-45	70	2	90	92	22
121	4	H	H	-45	28	2	135	63	35
122	4	H	H	-45	45	2	135	74	29
123	4	H	H	-45	58	2	135	87	29
124	4	H	H	-45	70	2	135	94	24
125	4	H	H	-45	28	2	-120	24	-4
126	4	H	H	-45	45	2	-120	34	-11
127	4	H	H	-45	58	2	-120	44	-14
128	4	H	H	-45	70	2	-120	58	-12
129	4	H	V	-45	28	2	45	48	20
130	4	H	V	-45	45	2	45	55	10
131	4	H	V	-45	58	2	45	58	0
132	4	H	V	-45	70	2	45	70	0
133	4	H	V	-45	28	2	90	33	5
134	4	H	V	-45	45	2	90	37	-8
135	4	H	V	-45	58	2	90	40	-18
136	4	H	V	-45	70	2	90	54	-16
137	4	H	V	-45	28	2	135	27	-1
138	4	H	V	-45	45	2	135	37	-8
139	4	H	V	-45	58	2	135	48	-10
140	4	H	V	-45	70	2	135	53	-17
141	4	H	V	-45	28	2	-120	18	-10
142	4	H	V	-45	45	2	-120	55	10
143	4	H	V	-45	58	2	-120	54	-4
144	4	H	V	-45	70	2	-120	68	-2
145	4	V	H	45	28	3	90	35	7
146	4	V	H	45	45	3	90	65	20
147	4	V	H	45	58	3	90	70	12
148	4	V	H	45	70	3	90	83	13
149	4	V	H	45	28	3	135	50	22
150	4	V	H	45	45	3	135	68	23
151	4	V	H	45	58	3	135	73	15
152	4	V	H	45	70	3	135	80	10
153	4	V	H	45	28	3	-60	18	-10
154	4	V	H	45	45	3	-60	27	-18
155	4	V	H	45	58	3	-60	40	-18
156	4	V	H	45	70	3	-60	46	-24
157	4	V	H	45	28	3	-120	35	7
158	4	V	H	45	45	3	-120	48	3
159	4	V	H	45	58	3	-120	61	3
160	4	V	H	45	70	3	-120	83	13
161	4	V	V	45	28	3	90	36	8
162	4	V	V	45	45	3	90	48	3
163	4	V	V	45	58	3	90	63	5
164	4	V	V	45	70	3	90	75	5
165	4	V	V	45	28	3	135	35	7
166	4	V	V	45	45	3	135	45	0
167	4	V	V	45	58	3	135	55	-3
168	4	V	V	45	70	3	135	60	-10
169	4	V	V	45	28	3	-60	36	8
170	4	V	V	45	45	3	-60	42	-3
171	4	V	V	45	58	3	-60	48	-10
172	4	V	V	45	70	3	-60	58	-12
173	4	V	V	45	28	3	-120	29	1
174	4	V	V	45	45	3	-120	48	3
175	4	V	V	45	58	3	-120	56	-2
176	4	V	V	45	70	3	-120	70	0
177	4	H	H	45	28	3	90	39	11
178	4	H	H	45	45	3	90	50	5
179	4	H	H	45	58	3	90	61	3
180	4	H	H	45	70	3	90	76	6
181	4	H	H	45	28	3	135	64	36
182	4	H	H	45	45	3	135	72	27
183	4	H	H	45	58	3	135	84	26
184	4	H	H	45	70	3	135	82.5	12.5
185	4	H	H	45	28	3	-60	15	-13
186	4	H	H	45	45	3	-60	28	-17
187	4	H	H	45	58	3	-60	33	-25
188	4	H	H	45	70	3	-60	38	-32
189	4	H	H	45	28	3	-120	55	27
190	4	H	H	45	45	3	-120	63	18
191	4	H	H	45	58	3	-120	70	12
192	4	H	H	45	70	3	-120	78	8
193	4	H	V	45	28	3	90	41	13
194	4	H	V	45	45	3	90	46	1
195	4	H	V	45	58	3	90	57	-1
196	4	H	V	45	70	3	90	66	-4
197	4	H	V	45	28	3	135	27	-1
198	4	H	V	45	45	3	135	43	-2
199	4	H	V	45	58	3	135	50	-8
200	4	H	V	45	70	3	135	53	-17
201	4	H	V	45	28	3	-60	33	5
202	4	H	V	45	45	3	-60	48	3
203	4	H	V	45	58	3	-60	51	-7
204	4	H	V	45	70	3	-60	60	-10
205	4	H	V	45	28	3	-120	33	5
206	4	H	V	45	45	3	-120	46	1
207	4	H	V	45	58	3	-120	52	-6
208	4	H	V	45	70	3	-120	64	-6

## Sheet: data5
No. of conditions	No. of participants	target_modality	response_modality	ref_loc_ang	ref_ang	ref_loc	test_loc_ang	test_ang	error
1	5	V	H	0	28	1	45	30	2
2	5	V	H	0	45	1	45	50	5
3	5	V	H	0	58	1	45	59	1
4	5	V	H	0	70	1	45	82	12
5	5	V	H	0	28	1	90	30	2
6	5	V	H	0	45	1	90	67	22
7	5	V	H	0	58	1	90	72	14
8	5	V	H	0	70	1	90	79	9
9	5	V	H	0	28	1	135	52	24
10	5	V	H	0	45	1	135	80	35
11	5	V	H	0	58	1	135	81	23
12	5	V	H	0	70	1	135	93	23
13	5	V	H	0	28	1	-60	15	-13
14	5	V	H	0	45	1	-60	29	-16
15	5	V	H	0	58	1	-60	49	-9
16	5	V	H	0	70	1	-60	62	-8
17	5	V	H	0	28	1	-120	-15	-43
18	5	V	H	0	45	1	-120	11	-34
19	5	V	H	0	58	1	-120	68	10
20	5	V	H	0	70	1	-120	76	6
21	5	V	V	0	28	1	45	43	15
22	5	V	V	0	45	1	45	56	11
23	5	V	V	0	58	1	45	68	10
24	5	V	V	0	70	1	45	76	6
25	5	V	V	0	28	1	90	35	7
26	5	V	V	0	45	1	90	49	4
27	5	V	V	0	58	1	90	63	5
28	5	V	V	0	70	1	90	70	0
29	5	V	V	0	28	1	135	40	12
30	5	V	V	0	45	1	135	50	5
31	5	V	V	0	58	1	135	61	3
32	5	V	V	0	70	1	135	69	-1
33	5	V	V	0	28	1	-60	23	-5
34	5	V	V	0	45	1	-60	33	-12
35	5	V	V	0	58	1	-60	49	-9
36	5	V	V	0	70	1	-60	60	-10
37	5	V	V	0	28	1	-120	28	0
38	5	V	V	0	45	1	-120	31	-14
39	5	V	V	0	58	1	-120	57	-1
40	5	V	V	0	70	1	-120	62	-8
41	5	H	H	0	28	1	45	30	2
42	5	H	H	0	45	1	45	51	6
43	5	H	H	0	58	1	45	56	-2
44	5	H	H	0	70	1	45	67	-3
45	5	H	H	0	28	1	90	28	0
46	5	H	H	0	45	1	90	43	-2
47	5	H	H	0	58	1	90	63	5
48	5	H	H	0	70	1	90	76	6
49	5	H	H	0	28	1	135	48	20
50	5	H	H	0	45	1	135	53	8
51	5	H	H	0	58	1	135	63	5
52	5	H	H	0	70	1	135	89	19
53	5	H	H	0	28	1	-60	8	-20
54	5	H	H	0	45	1	-60	21	-24
55	5	H	H	0	58	1	-60	31	-27
56	5	H	H	0	70	1	-60	48	-22
57	5	H	H	0	28	1	-120	21	-7
58	5	H	H	0	45	1	-120	28	-17
59	5	H	H	0	58	1	-120	40	-18
60	5	H	H	0	70	1	-120	62	-8
61	5	H	V	0	28	1	45	43	15
62	5	H	V	0	45	1	45	49	4
63	5	H	V	0	58	1	45	66	8
64	5	H	V	0	70	1	45	75	5
65	5	H	V	0	28	1	90	51	23
66	5	H	V	0	45	1	90	55	10
67	5	H	V	0	58	1	90	66	8
68	5	H	V	0	70	1	90	70	0
69	5	H	V	0	28	1	135	40	12
70	5	H	V	0	45	1	135	44	-1
71	5	H	V	0	58	1	135	67	9
72	5	H	V	0	70	1	135	66	-4
73	5	H	V	0	28	1	-60	32	4
74	5	H	V	0	45	1	-60	42	-3
75	5	H	V	0	58	1	-60	55	-3
76	5	H	V	0	70	1	-60	62	-8
77	5	H	V	0	28	1	-120	26	-2
78	5	H	V	0	45	1	-120	48	3
79	5	H	V	0	58	1	-120	63	5
80	5	H	V	0	70	1	-120	68	-2
81	5	V	H	-45	28	2	45	40	12
82	5	V	H	-45	45	2	45	54	9
83	5	V	H	-45	58	2	45	63	5
84	5	V	H	-45	70	2	45	85	15
85	5	V	H	-45	28	2	90	36	8
86	5	V	H	-45	45	2	90	68	23
87	5	V	H	-45	58	2	90	79	21
88	5	V	H	-45	70	2	90	83	13
89	5	V	H	-45	28	2	135	38	10
90	5	V	H	-45	45	2	135	78	33
91	5	V	H	-45	58	2	135	93	35
92	5	V	H	-45	70	2	135	112	42
93	5	V	H	-45	28	2	-120	10	-18
94	5	V	H	-45	45	2	-120	30	-15
95	5	V	H	-45	58	2	-120	65	7
96	5	V	H	-45	70	2	-120	68	-2
97	5	V	V	-45	28	2	45	55	27
98	5	V	V	-45	45	2	45	64	19
99	5	V	V	-45	58	2	45	68	10
100	5	V	V	-45	70	2	45	77	7
101	5	V	V	-45	28	2	90	45	17
102	5	V	V	-45	45	2	90	59	14
103	5	V	V	-45	58	2	90	65	7
104	5	V	V	-45	70	2	90	74	4
105	5	V	V	-45	28	2	135	42	14
106	5	V	V	-45	45	2	135	54	9
107	5	V	V	-45	58	2	135	66	8
108	5	V	V	-45	70	2	135	69	-1
109	5	V	V	-45	28	2	-120	25	-3
110	5	V	V	-45	45	2	-120	50	5
111	5	V	V	-45	58	2	-120	59	1
112	5	V	V	-45	70	2	-120	69	-1
113	5	H	H	-45	28	2	45	41	13
114	5	H	H	-45	45	2	45	54	9
115	5	H	H	-45	58	2	45	75	17
116	5	H	H	-45	70	2	45	80	10
117	5	H	H	-45	28	2	90	47	19
118	5	H	H	-45	45	2	90	54	9
119	5	H	H	-45	58	2	90	69	11
120	5	H	H	-45	70	2	90	80	10
121	5	H	H	-45	28	2	135	52	24
122	5	H	H	-45	45	2	135	72	27
123	5	H	H	-45	58	2	135	87	29
124	5	H	H	-45	70	2	135	87	17
125	5	H	H	-45	28	2	-120	19	-9
126	5	H	H	-45	45	2	-120	39	-6
127	5	H	H	-45	58	2	-120	58	0
128	5	H	H	-45	70	2	-120	62	-8
129	5	H	V	-45	28	2	45	41	13
130	5	H	V	-45	45	2	45	60	15
131	5	H	V	-45	58	2	45	65	7
132	5	H	V	-45	70	2	45	70	0
133	5	H	V	-45	28	2	90	45	17
134	5	H	V	-45	45	2	90	50	5
135	5	H	V	-45	58	2	90	60	2
136	5	H	V	-45	70	2	90	65	-5
137	5	H	V	-45	28	2	135	34	6
138	5	H	V	-45	45	2	135	43	-2
139	5	H	V	-45	58	2	135	55	-3
140	5	H	V	-45	70	2	135	68	-2
141	5	H	V	-45	28	2	-120	32	4
142	5	H	V	-45	45	2	-120	47	2
143	5	H	V	-45	58	2	-120	58	0
144	5	H	V	-45	70	2	-120	65	-5
145	5	V	H	45	28	3	90	38	10
146	5	V	H	45	45	3	90	51	6
147	5	V	H	45	58	3	90	60	2
148	5	V	H	45	70	3	90	70	0
149	5	V	H	45	28	3	135	42	14
150	5	V	H	45	45	3	135	56	11
151	5	V	H	45	58	3	135	77	19
152	5	V	H	45	70	3	135	86	16
153	5	V	H	45	28	3	-60	16	-12
154	5	V	H	45	45	3	-60	36	-9
155	5	V	H	45	58	3	-60	53	-5
156	5	V	H	45	70	3	-60	63	-7
157	5	V	H	45	28	3	-120	12	-16
158	5	V	H	45	45	3	-120	35	-10
159	5	V	H	45	58	3	-120	62	4
160	5	V	H	45	70	3	-120	70	0
161	5	V	V	45	28	3	90	38	10
162	5	V	V	45	45	3	90	53	8
163	5	V	V	45	58	3	90	58	0
164	5	V	V	45	70	3	90	72	2
165	5	V	V	45	28	3	135	40	12
166	5	V	V	45	45	3	135	55	10
167	5	V	V	45	58	3	135	61	3
168	5	V	V	45	70	3	135	68	-2
169	5	V	V	45	28	3	-60	18	-10
170	5	V	V	45	45	3	-60	44	-1
171	5	V	V	45	58	3	-60	53	-5
172	5	V	V	45	70	3	-60	62	-8
173	5	V	V	45	28	3	-120	32	4
174	5	V	V	45	45	3	-120	40	-5
175	5	V	V	45	58	3	-120	48	-10
176	5	V	V	45	70	3	-120	58	-12
177	5	H	H	45	28	3	90	52	24
178	5	H	H	45	45	3	90	66	21
179	5	H	H	45	58	3	90	72	14
180	5	H	H	45	70	3	90	75	5
181	5	H	H	45	28	3	135	62	34
182	5	H	H	45	45	3	135	76	31
183	5	H	H	45	58	3	135	77	19
184	5	H	H	45	70	3	135	90	20
185	5	H	H	45	28	3	-60	30	2
186	5	H	H	45	45	3	-60	36	-9
187	5	H	H	45	58	3	-60	44	-14
188	5	H	H	45	70	3	-60	54	-16
189	5	H	H	45	28	3	-120	31	3
190	5	H	H	45	45	3	-120	55	10
191	5	H	H	45	58	3	-120	55	-3
192	5	H	H	45	70	3	-120	70	0
193	5	H	V	45	28	3	90	43	15
194	5	H	V	45	45	3	90	60	15
195	5	H	V	45	58	3	90	63	5
196	5	H	V	45	70	3	90	70	0
197	5	H	V	45	28	3	135	38	10
198	5	H	V	45	45	3	135	48	3
199	5	H	V	45	58	3	135	60	2
200	5	H	V	45	70	3	135	65	-5
201	5	H	V	45	28	3	-60	35	7
202	5	H	V	45	45	3	-60	40	-5
203	5	H	V	45	58	3	-60	58	0
204	5	H	V	45	70	3	-60	63	-7
205	5	H	V	45	28	3	-120	33	5
206	5	H	V	45	45	3	-120	43	-2
207	5	H	V	45	58	3	-120	50	-8
208	5	H	V	45	70	3	-120	60	-10

## Sheet: data6
No. of conditions	No. of participants	target_modality	response_modality	ref_loc_ang	ref_ang	ref_loc	test_loc_ang	test_ang	error
1	6	V	H	0	28	1	45	27	-1
2	6	V	H	0	45	1	45	35	-10
3	6	V	H	0	58	1	45	60	2
4	6	V	H	0	70	1	45	74	4
5	6	V	H	0	28	1	90	38	10
6	6	V	H	0	45	1	90	60	15
7	6	V	H	0	58	1	90	73	15
8	6	V	H	0	70	1	90	80	10
9	6	V	H	0	28	1	135	58	30
10	6	V	H	0	45	1	135	89	44
11	6	V	H	0	58	1	135	113	55
12	6	V	H	0	70	1	135	105	35
13	6	V	H	0	28	1	-60	-2	-30
14	6	V	H	0	45	1	-60	11	-34
15	6	V	H	0	58	1	-60	40	-18
16	6	V	H	0	70	1	-60	53	-17
17	6	V	H	0	28	1	-120	-16	-44
18	6	V	H	0	45	1	-120	16	-29
19	6	V	H	0	58	1	-120	20	-38
20	6	V	H	0	70	1	-120	21	-49
21	6	V	V	0	28	1	45	40	12
22	6	V	V	0	45	1	45	50	5
23	6	V	V	0	58	1	45	69	11
24	6	V	V	0	70	1	45	72	2
25	6	V	V	0	28	1	90	52	24
26	6	V	V	0	45	1	90	60	15
27	6	V	V	0	58	1	90	65	7
28	6	V	V	0	70	1	90	75	5
29	6	V	V	0	28	1	135	41	13
30	6	V	V	0	45	1	135	53	8
31	6	V	V	0	58	1	135	65	7
32	6	V	V	0	70	1	135	77	7
33	6	V	V	0	28	1	-60	25	-3
34	6	V	V	0	45	1	-60	29	-16
35	6	V	V	0	58	1	-60	49	-9
36	6	V	V	0	70	1	-60	63	-7
37	6	V	V	0	28	1	-120	24	-4
38	6	V	V	0	45	1	-120	43	-2
39	6	V	V	0	58	1	-120	50	-8
40	6	V	V	0	70	1	-120	55	-15
41	6	H	H	0	28	1	45	24	-4
42	6	H	H	0	45	1	45	35	-10
43	6	H	H	0	58	1	45	51	-7
44	6	H	H	0	70	1	45	61	-9
45	6	H	H	0	28	1	90	54	26
46	6	H	H	0	45	1	90	55	10
47	6	H	H	0	58	1	90	78	20
48	6	H	H	0	70	1	90	88	18
49	6	H	H	0	28	1	135	48	20
50	6	H	H	0	45	1	135	57	12
51	6	H	H	0	58	1	135	75	17
52	6	H	H	0	70	1	135	81	11
53	6	H	H	0	28	1	-60	14	-14
54	6	H	H	0	45	1	-60	23	-22
55	6	H	H	0	58	1	-60	47	-11
56	6	H	H	0	70	1	-60	50	-20
57	6	H	H	0	28	1	-120	-10	-38
58	6	H	H	0	45	1	-120	5	-40
59	6	H	H	0	58	1	-120	10	-48
60	6	H	H	0	70	1	-120	11	-59
61	6	H	V	0	28	1	45	44	16
62	6	H	V	0	45	1	45	58	13
63	6	H	V	0	58	1	45	62	4
64	6	H	V	0	70	1	45	63	-7
65	6	H	V	0	28	1	90	51	23
66	6	H	V	0	45	1	90	56	11
67	6	H	V	0	58	1	90	60	2
68	6	H	V	0	70	1	90	63	-7
69	6	H	V	0	28	1	135	35	7
70	6	H	V	0	45	1	135	50	5
71	6	H	V	0	58	1	135	63	5
72	6	H	V	0	70	1	135	65	-5
73	6	H	V	0	28	1	-60	21	-7
74	6	H	V	0	45	1	-60	35	-10
75	6	H	V	0	58	1	-60	38	-20
76	6	H	V	0	70	1	-60	46	-24
77	6	H	V	0	28	1	-120	40	12
78	6	H	V	0	45	1	-120	41	-4
79	6	H	V	0	58	1	-120	45	-13
80	6	H	V	0	70	1	-120	54	-16
81	6	V	H	-45	28	2	45	25	-3
82	6	V	H	-45	45	2	45	40	-5
83	6	V	H	-45	58	2	45	48	-10
84	6	V	H	-45	70	2	45	73	3
85	6	V	H	-45	28	2	90	38	10
86	6	V	H	-45	45	2	90	53	8
87	6	V	H	-45	58	2	90	68	10
88	6	V	H	-45	70	2	90	76	6
89	6	V	H	-45	28	2	135	38	10
90	6	V	H	-45	45	2	135	48	3
91	6	V	H	-45	58	2	135	65	7
92	6	V	H	-45	70	2	135	80	10
93	6	V	H	-45	28	2	-120	9	-19
94	6	V	H	-45	45	2	-120	39	-6
95	6	V	H	-45	58	2	-120	52	-6
96	6	V	H	-45	70	2	-120	67	-3
97	6	V	V	-45	28	2	45	45	17
98	6	V	V	-45	45	2	45	60	15
99	6	V	V	-45	58	2	45	76	18
100	6	V	V	-45	70	2	45	85	15
101	6	V	V	-45	28	2	90	43	15
102	6	V	V	-45	45	2	90	55	10
103	6	V	V	-45	58	2	90	65	7
104	6	V	V	-45	70	2	90	65	-5
105	6	V	V	-45	28	2	135	43	15
106	6	V	V	-45	45	2	135	53	8
107	6	V	V	-45	58	2	135	61	3
108	6	V	V	-45	70	2	135	67	-3
109	6	V	V	-45	28	2	-120	19	-9
110	6	V	V	-45	45	2	-120	26	-19
111	6	V	V	-45	58	2	-120	36	-22
112	6	V	V	-45	70	2	-120	49	-21
113	6	H	H	-45	28	2	45	46	18
114	6	H	H	-45	45	2	45	54	9
115	6	H	H	-45	58	2	45	60	2
116	6	H	H	-45	70	2	45	82	12
117	6	H	H	-45	28	2	90	30	2
118	6	H	H	-45	45	2	90	43	-2
119	6	H	H	-45	58	2	90	53	-5
120	6	H	H	-45	70	2	90	70	0
121	6	H	H	-45	28	2	135	37	9
122	6	H	H	-45	45	2	135	48	3
123	6	H	H	-45	58	2	135	57	-1
124	6	H	H	-45	70	2	135	62	-8
125	6	H	H	-45	28	2	-120	18	-10
126	6	H	H	-45	45	2	-120	34	-11
127	6	H	H	-45	58	2	-120	45	-13
128	6	H	H	-45	70	2	-120	50	-20
129	6	H	V	-45	28	2	45	51	23
130	6	H	V	-45	45	2	45	60	15
131	6	H	V	-45	58	2	45	71	13
132	6	H	V	-45	70	2	45	76	6
133	6	H	V	-45	28	2	90	22	-6
134	6	H	V	-45	45	2	90	51	6
135	6	H	V	-45	58	2	90	55	-3
136	6	H	V	-45	70	2	90	63	-7
137	6	H	V	-45	28	2	135	39	11
138	6	H	V	-45	45	2	135	56	11
139	6	H	V	-45	58	2	135	68	10
140	6	H	V	-45	70	2	135	75	5
141	6	H	V	-45	28	2	-120	13	-15
142	6	H	V	-45	45	2	-120	20	-25
143	6	H	V	-45	58	2	-120	29	-29
144	6	H	V	-45	70	2	-120	38	-32
145	6	V	H	45	28	3	90	21	-7
146	6	V	H	45	45	3	90	54	9
147	6	V	H	45	58	3	90	61	3
148	6	V	H	45	70	3	90	68	-2
149	6	V	H	45	28	3	135	53	25
150	6	V	H	45	45	3	135	60	15
151	6	V	H	45	58	3	135	87	29
152	6	V	H	45	70	3	135	94	24
153	6	V	H	45	28	3	-60	-20	-48
154	6	V	H	45	45	3	-60	8	-37
155	6	V	H	45	58	3	-60	34	-24
156	6	V	H	45	70	3	-60	50	-20
157	6	V	H	45	28	3	-120	14	-14
158	6	V	H	45	45	3	-120	27	-18
159	6	V	H	45	58	3	-120	50	-8
160	6	V	H	45	70	3	-120	57	-13
161	6	V	V	45	28	3	90	51	23
162	6	V	V	45	45	3	90	55	10
163	6	V	V	45	58	3	90	73	15
164	6	V	V	45	70	3	90	79	9
165	6	V	V	45	28	3	135	47	19
166	6	V	V	45	45	3	135	65	20
167	6	V	V	45	58	3	135	73	15
168	6	V	V	45	70	3	135	75	5
169	6	V	V	45	28	3	-60	21	-7
170	6	V	V	45	45	3	-60	38	-7
171	6	V	V	45	58	3	-60	47	-11
172	6	V	V	45	70	3	-60	50	-20
173	6	V	V	45	28	3	-120	16	-12
174	6	V	V	45	45	3	-120	25	-20
175	6	V	V	45	58	3	-120	31	-27
176	6	V	V	45	70	3	-120	44	-26
177	6	H	H	45	28	3	90	37	9
178	6	H	H	45	45	3	90	44	-1
179	6	H	H	45	58	3	90	57	-1
180	6	H	H	45	70	3	90	80	10
181	6	H	H	45	28	3	135	38	10
182	6	H	H	45	45	3	135	65	20
183	6	H	H	45	58	3	135	73	15
184	6	H	H	45	70	3	135	100	30
185	6	H	H	45	28	3	-60	0	-28
186	6	H	H	45	45	3	-60	13	-32
187	6	H	H	45	58	3	-60	38	-20
188	6	H	H	45	70	3	-60	47	-23
189	6	H	H	45	28	3	-120	17	-11
190	6	H	H	45	45	3	-120	44	-1
191	6	H	H	45	58	3	-120	39	-19
192	6	H	H	45	70	3	-120	65	-5
193	6	H	V	45	28	3	90	49	21
194	6	H	V	45	45	3	90	63	18
195	6	H	V	45	58	3	90	73	15
196	6	H	V	45	70	3	90	77	7
197	6	H	V	45	28	3	135	32	4
198	6	H	V	45	45	3	135	55	10
199	6	H	V	45	58	3	135	63	5
200	6	H	V	45	70	3	135	64	-6
201	6	H	V	45	28	3	-60	16	-12
202	6	H	V	45	45	3	-60	35	-10
203	6	H	V	45	58	3	-60	43	-15
204	6	H	V	45	70	3	-60	50	-20
205	6	H	V	45	28	3	-120	20	-8
206	6	H	V	45	45	3	-120	29	-16
207	6	H	V	45	58	3	-120	30	-28
208	6	H	V	45	70	3	-120	35	-35

## Sheet: data7
No. of conditions	No. of participants	target_modality	response_modality	ref_loc_ang	ref_ang	ref_loc	test_loc_ang	test_ang	error
1	7	V	H	0	28	1	45	25	-3
2	7	V	H	0	45	1	45	58	13
3	7	V	H	0	58	1	45	65	7
4	7	V	H	0	70	1	45	80	10
5	7	V	H	0	28	1	90	46	18
6	7	V	H	0	45	1	90	52	7
7	7	V	H	0	58	1	90	73	15
8	7	V	H	0	70	1	90	109	39
9	7	V	H	0	28	1	135	60	32
10	7	V	H	0	45	1	135	71	26
11	7	V	H	0	58	1	135	106	48
12	7	V	H	0	70	1	135	130	60
13	7	V	H	0	28	1	-60	15	-13
14	7	V	H	0	45	1	-60	25	-20
15	7	V	H	0	58	1	-60	52	-6
16	7	V	H	0	70	1	-60	70	0
17	7	V	H	0	28	1	-120	-5	-33
18	7	V	H	0	45	1	-120	20	-25
19	7	V	H	0	58	1	-120	26	-32
20	7	V	H	0	70	1	-120	45	-25
21	7	V	V	0	28	1	45	50	22
22	7	V	V	0	45	1	45	55	10
23	7	V	V	0	58	1	45	63	5
24	7	V	V	0	70	1	45	68	-2
25	7	V	V	0	28	1	90	42	14
26	7	V	V	0	45	1	90	62	17
27	7	V	V	0	58	1	90	65	7
28	7	V	V	0	70	1	90	83	13
29	7	V	V	0	28	1	135	35	7
30	7	V	V	0	45	1	135	63	18
31	7	V	V	0	58	1	135	67	9
32	7	V	V	0	70	1	135	70	0
33	7	V	V	0	28	1	-60	27	-1
34	7	V	V	0	45	1	-60	36	-9
35	7	V	V	0	58	1	-60	48	-10
36	7	V	V	0	70	1	-60	55	-15
37	7	V	V	0	28	1	-120	20	-8
38	7	V	V	0	45	1	-120	30	-15
39	7	V	V	0	58	1	-120	38	-20
40	7	V	V	0	70	1	-120	49	-21
41	7	H	H	0	28	1	45	35	7
42	7	H	H	0	45	1	45	55	10
43	7	H	H	0	58	1	45	60	2
44	7	H	H	0	70	1	45	68	-2
45	7	H	H	0	28	1	90	58	30
46	7	H	H	0	45	1	90	65	20
47	7	H	H	0	58	1	90	80	22
48	7	H	H	0	70	1	90	83	13
49	7	H	H	0	28	1	135	72	44
50	7	H	H	0	45	1	135	100	55
51	7	H	H	0	58	1	135	105	47
52	7	H	H	0	70	1	135	123	53
53	7	H	H	0	28	1	-60	16	-12
54	7	H	H	0	45	1	-60	23	-22
55	7	H	H	0	58	1	-60	28	-30
56	7	H	H	0	70	1	-60	43	-27
57	7	H	H	0	28	1	-120	0	-28
58	7	H	H	0	45	1	-120	5	-40
59	7	H	H	0	58	1	-120	20	-38
60	7	H	H	0	70	1	-120	33	-37
61	7	H	V	0	28	1	45	50	22
62	7	H	V	0	45	1	45	55	10
63	7	H	V	0	58	1	45	58	0
64	7	H	V	0	70	1	45	71	1
65	7	H	V	0	28	1	90	42	14
66	7	H	V	0	45	1	90	44	-1
67	7	H	V	0	58	1	90	57	-1
68	7	H	V	0	70	1	90	69	-1
69	7	H	V	0	28	1	135	35	7
70	7	H	V	0	45	1	135	45	0
71	7	H	V	0	58	1	135	55	-3
72	7	H	V	0	70	1	135	60	-10
73	7	H	V	0	28	1	-60	23	-5
74	7	H	V	0	45	1	-60	43	-2
75	7	H	V	0	58	1	-60	41	-17
76	7	H	V	0	70	1	-60	56	-14
77	7	H	V	0	28	1	-120	23	-5
78	7	H	V	0	45	1	-120	39	-6
79	7	H	V	0	58	1	-120	40	-18
80	7	H	V	0	70	1	-120	44	-26
81	7	V	H	-45	28	2	45	43	15
82	7	V	H	-45	45	2	45	74	29
83	7	V	H	-45	58	2	45	80	22
84	7	V	H	-45	70	2	45	95	25
85	7	V	H	-45	28	2	90	48	20
86	7	V	H	-45	45	2	90	70	25
87	7	V	H	-45	58	2	90	96	38
88	7	V	H	-45	70	2	90	117	47
89	7	V	H	-45	28	2	135	43	15
90	7	V	H	-45	45	2	135	91	46
91	7	V	H	-45	58	2	135	112	54
92	7	V	H	-45	70	2	135	124	54
93	7	V	H	-45	28	2	-120	-11	-39
94	7	V	H	-45	45	2	-120	22	-23
95	7	V	H	-45	58	2	-120	33	-25
96	7	V	H	-45	70	2	-120	47	-23
97	7	V	V	-45	28	2	45	45	17
98	7	V	V	-45	45	2	45	63	18
99	7	V	V	-45	58	2	45	70	12
100	7	V	V	-45	70	2	45	81	11
101	7	V	V	-45	28	2	90	35	7
102	7	V	V	-45	45	2	90	43	-2
103	7	V	V	-45	58	2	90	60	2
104	7	V	V	-45	70	2	90	78	8
105	7	V	V	-45	28	2	135	31	3
106	7	V	V	-45	45	2	135	38	-7
107	7	V	V	-45	58	2	135	63	5
108	7	V	V	-45	70	2	135	69	-1
109	7	V	V	-45	28	2	-120	21	-7
110	7	V	V	-45	45	2	-120	34	-11
111	7	V	V	-45	58	2	-120	41	-17
112	7	V	V	-45	70	2	-120	56	-14
113	7	H	H	-45	28	2	45	55	27
114	7	H	H	-45	45	2	45	65	20
115	7	H	H	-45	58	2	45	68	10
116	7	H	H	-45	70	2	45	75	5
117	7	H	H	-45	28	2	90	68	40
118	7	H	H	-45	45	2	90	76	31
119	7	H	H	-45	58	2	90	82	24
120	7	H	H	-45	70	2	90	90	20
121	7	H	H	-45	28	2	135	63	35
122	7	H	H	-45	45	2	135	98	53
123	7	H	H	-45	58	2	135	105	47
124	7	H	H	-45	70	2	135	112	42
125	7	H	H	-45	28	2	-120	-8	-36
126	7	H	H	-45	45	2	-120	3	-42
127	7	H	H	-45	58	2	-120	9	-49
128	7	H	H	-45	70	2	-120	28	-42
129	7	H	V	-45	28	2	45	47	19
130	7	H	V	-45	45	2	45	60	15
131	7	H	V	-45	58	2	45	70	12
132	7	H	V	-45	70	2	45	74	4
133	7	H	V	-45	28	2	90	43	15
134	7	H	V	-45	45	2	90	65	20
135	7	H	V	-45	58	2	90	72	14
136	7	H	V	-45	70	2	90	77	7
137	7	H	V	-45	28	2	135	47	19
138	7	H	V	-45	45	2	135	55	10
139	7	H	V	-45	58	2	135	64	6
140	7	H	V	-45	70	2	135	72	2
141	7	H	V	-45	28	2	-120	20	-8
142	7	H	V	-45	45	2	-120	26	-19
143	7	H	V	-45	58	2	-120	38	-20
144	7	H	V	-45	70	2	-120	50	-20
145	7	V	H	45	28	3	90	30	2
146	7	V	H	45	45	3	90	46	1
147	7	V	H	45	58	3	90	70	12
148	7	V	H	45	70	3	90	80	10
149	7	V	H	45	28	3	135	44	16
150	7	V	H	45	45	3	135	81	36
151	7	V	H	45	58	3	135	102	44
152	7	V	H	45	70	3	135	110	40
153	7	V	H	45	28	3	-60	12	-16
154	7	V	H	45	45	3	-60	31	-14
155	7	V	H	45	58	3	-60	47	-11
156	7	V	H	45	70	3	-60	55	-15
157	7	V	H	45	28	3	-120	0	-28
158	7	V	H	45	45	3	-120	14	-31
159	7	V	H	45	58	3	-120	29	-29
160	7	V	H	45	70	3	-120	48	-22
161	7	V	V	45	28	3	90	30	2
162	7	V	V	45	45	3	90	52	7
163	7	V	V	45	58	3	90	55	-3
164	7	V	V	45	70	3	90	73	3
165	7	V	V	45	28	3	135	30	2
166	7	V	V	45	45	3	135	45	0
167	7	V	V	45	58	3	135	50	-8
168	7	V	V	45	70	3	135	62	-8
169	7	V	V	45	28	3	-60	28	0
170	7	V	V	45	45	3	-60	34	-11
171	7	V	V	45	58	3	-60	48	-10
172	7	V	V	45	70	3	-60	60	-10
173	7	V	V	45	28	3	-120	18	-10
174	7	V	V	45	45	3	-120	37	-8
175	7	V	V	45	58	3	-120	38	-20
176	7	V	V	45	70	3	-120	52	-18
177	7	H	H	45	28	3	90	45	17
178	7	H	H	45	45	3	90	55	10
179	7	H	H	45	58	3	90	71	13
180	7	H	H	45	70	3	90	81	11
181	7	H	H	45	28	3	135	51	23
182	7	H	H	45	45	3	135	70	25
183	7	H	H	45	58	3	135	95	37
184	7	H	H	45	70	3	135	102	32
185	7	H	H	45	28	3	-60	4	-24
186	7	H	H	45	45	3	-60	23	-22
187	7	H	H	45	58	3	-60	34	-24
188	7	H	H	45	70	3	-60	30	-40
189	7	H	H	45	28	3	-120	11	-17
190	7	H	H	45	45	3	-120	16	-29
191	7	H	H	45	58	3	-120	21	-37
192	7	H	H	45	70	3	-120	33	-37
193	7	H	V	45	28	3	90	38	10
194	7	H	V	45	45	3	90	47	2
195	7	H	V	45	58	3	90	59	1
196	7	H	V	45	70	3	90	65	-5
197	7	H	V	45	28	3	135	23	-5
198	7	H	V	45	45	3	135	35	-10
199	7	H	V	45	58	3	135	40	-18
200	7	H	V	45	70	3	135	53	-17
201	7	H	V	45	28	3	-60	33	5
202	7	H	V	45	45	3	-60	40	-5
203	7	H	V	45	58	3	-60	47	-11
204	7	H	V	45	70	3	-60	53	-17
205	7	H	V	45	28	3	-120	24	-4
206	7	H	V	45	45	3	-120	28	-17
207	7	H	V	45	58	3	-120	30	-28
208	7	H	V	45	70	3	-120	50	-20

## Sheet: data8
No. of conditions	No. of participants	target_modality	response_modality	ref_loc_ang	ref_ang	ref_loc	test_loc_ang	test_ang	error
1	8	V	H	0	28	1	45	24	-4
2	8	V	H	0	45	1	45	35	-10
3	8	V	H	0	58	1	45	60	2
4	8	V	H	0	70	1	45	71	1
5	8	V	H	0	28	1	90	28	0
6	8	V	H	0	45	1	90	51	6
7	8	V	H	0	58	1	90	66	8
8	8	V	H	0	70	1	90	74	4
9	8	V	H	0	28	1	135	48	20
10	8	V	H	0	45	1	135	69	24
11	8	V	H	0	58	1	135	95	37
12	8	V	H	0	70	1	135	94	24
13	8	V	H	0	28	1	-60	9	-19
14	8	V	H	0	45	1	-60	21	-24
15	8	V	H	0	58	1	-60	44	-14
16	8	V	H	0	70	1	-60	68	-2
17	8	V	H	0	28	1	-120	15	-13
18	8	V	H	0	45	1	-120	53	8
19	8	V	H	0	58	1	-120	55	-3
20	8	V	H	0	70	1	-120	74	4
21	8	V	V	0	28	1	45	37	9
22	8	V	V	0	45	1	45	53	8
23	8	V	V	0	58	1	45	65	7
24	8	V	V	0	70	1	45	72	2
25	8	V	V	0	28	1	90	32	4
26	8	V	V	0	45	1	90	47	2
27	8	V	V	0	58	1	90	58	0
28	8	V	V	0	70	1	90	70	0
29	8	V	V	0	28	1	135	37	9
30	8	V	V	0	45	1	135	59	14
31	8	V	V	0	58	1	135	70	12
32	8	V	V	0	70	1	135	75	5
33	8	V	V	0	28	1	-60	21	-7
34	8	V	V	0	45	1	-60	38	-7
35	8	V	V	0	58	1	-60	54	-4
36	8	V	V	0	70	1	-60	62	-8
37	8	V	V	0	28	1	-120	23	-5
38	8	V	V	0	45	1	-120	47	2
39	8	V	V	0	58	1	-120	55	-3
40	8	V	V	0	70	1	-120	65	-5
41	8	H	H	0	28	1	45	25	-3
42	8	H	H	0	45	1	45	60	15
43	8	H	H	0	58	1	45	65	7
44	8	H	H	0	70	1	45	81	11
45	8	H	H	0	28	1	90	40	12
46	8	H	H	0	45	1	90	41	-4
47	8	H	H	0	58	1	90	70	12
48	8	H	H	0	70	1	90	86	16
49	8	H	H	0	28	1	135	45	17
50	8	H	H	0	45	1	135	69	24
51	8	H	H	0	58	1	135	75	17
52	8	H	H	0	70	1	135	100	30
53	8	H	H	0	28	1	-60	8	-20
54	8	H	H	0	45	1	-60	20	-25
55	8	H	H	0	58	1	-60	43	-15
56	8	H	H	0	70	1	-60	63	-7
57	8	H	H	0	28	1	-120	19	-9
58	8	H	H	0	45	1	-120	46	1
59	8	H	H	0	58	1	-120	51	-7
60	8	H	H	0	70	1	-120	62	-8
61	8	H	V	0	28	1	45	47	19
62	8	H	V	0	45	1	45	47	2
63	8	H	V	0	58	1	45	58	0
64	8	H	V	0	70	1	45	70	0
65	8	H	V	0	28	1	90	36	8
66	8	H	V	0	45	1	90	48	3
67	8	H	V	0	58	1	90	61	3
68	8	H	V	0	70	1	90	74	4
69	8	H	V	0	28	1	135	48	20
70	8	H	V	0	45	1	135	55	10
71	8	H	V	0	58	1	135	55	-3
72	8	H	V	0	70	1	135	65	-5
73	8	H	V	0	28	1	-60	24	-4
74	8	H	V	0	45	1	-60	35	-10
75	8	H	V	0	58	1	-60	50	-8
76	8	H	V	0	70	1	-60	59	-11
77	8	H	V	0	28	1	-120	34	6
78	8	H	V	0	45	1	-120	38	-7
79	8	H	V	0	58	1	-120	48	-10
80	8	H	V	0	70	1	-120	62	-8
81	8	V	H	-45	28	2	45	35	7
82	8	V	H	-45	45	2	45	68	23
83	8	V	H	-45	58	2	45	78	20
84	8	V	H	-45	70	2	45	85	15
85	8	V	H	-45	28	2	90	33	5
86	8	V	H	-45	45	2	90	62	17
87	8	V	H	-45	58	2	90	78	20
88	8	V	H	-45	70	2	90	85	15
89	8	V	H	-45	28	2	135	68	40
90	8	V	H	-45	45	2	135	90	45
91	8	V	H	-45	58	2	135	98	40
92	8	V	H	-45	70	2	135	101	31
93	8	V	H	-45	28	2	-120	30	2
94	8	V	H	-45	45	2	-120	50	5
95	8	V	H	-45	58	2	-120	66	8
96	8	V	H	-45	70	2	-120	76	6
97	8	V	V	-45	28	2	45	52	24
98	8	V	V	-45	45	2	45	64	19
99	8	V	V	-45	58	2	45	68	10
100	8	V	V	-45	70	2	45	74	4
101	8	V	V	-45	28	2	90	36	8
102	8	V	V	-45	45	2	90	52	7
103	8	V	V	-45	58	2	90	65	7
104	8	V	V	-45	70	2	90	73	3
105	8	V	V	-45	28	2	135	42	14
106	8	V	V	-45	45	2	135	53	8
107	8	V	V	-45	58	2	135	60	2
108	8	V	V	-45	70	2	135	70	0
109	8	V	V	-45	28	2	-120	34	6
110	8	V	V	-45	45	2	-120	53	8
111	8	V	V	-45	58	2	-120	53	-5
112	8	V	V	-45	70	2	-120	67	-3
113	8	H	H	-45	28	2	45	43	15
114	8	H	H	-45	45	2	45	65	20
115	8	H	H	-45	58	2	45	83	25
116	8	H	H	-45	70	2	45	91	21
117	8	H	H	-45	28	2	90	33	5
118	8	H	H	-45	45	2	90	79	34
119	8	H	H	-45	58	2	90	88	30
120	8	H	H	-45	70	2	90	100	30
121	8	H	H	-45	28	2	135	53	25
122	8	H	H	-45	45	2	135	90	45
123	8	H	H	-45	58	2	135	95	37
124	8	H	H	-45	70	2	135	115	45
125	8	H	H	-45	28	2	-120	25	-3
126	8	H	H	-45	45	2	-120	52	7
127	8	H	H	-45	58	2	-120	67	9
128	8	H	H	-45	70	2	-120	68	-2
129	8	H	V	-45	28	2	45	51	23
130	8	H	V	-45	45	2	45	60	15
131	8	H	V	-45	58	2	45	61	3
132	8	H	V	-45	70	2	45	75	5
133	8	H	V	-45	28	2	90	38	10
134	8	H	V	-45	45	2	90	50	5
135	8	H	V	-45	58	2	90	67	9
136	8	H	V	-45	70	2	90	62	-8
137	8	H	V	-45	28	2	135	36	8
138	8	H	V	-45	45	2	135	50	5
139	8	H	V	-45	58	2	135	60	2
140	8	H	V	-45	70	2	135	73	3
141	8	H	V	-45	28	2	-120	25	-3
142	8	H	V	-45	45	2	-120	50	5
143	8	H	V	-45	58	2	-120	53	-5
144	8	H	V	-45	70	2	-120	55	-15
145	8	V	H	45	28	3	90	15	-13
146	8	V	H	45	45	3	90	40	-5
147	8	V	H	45	58	3	90	48	-10
148	8	V	H	45	70	3	90	72	2
149	8	V	H	45	28	3	135	38	10
150	8	V	H	45	45	3	135	63	18
151	8	V	H	45	58	3	135	78	20
152	8	V	H	45	70	3	135	80	10
153	8	V	H	45	28	3	-60	15	-13
154	8	V	H	45	45	3	-60	27	-18
155	8	V	H	45	58	3	-60	55	-3
156	8	V	H	45	70	3	-60	70	0
157	8	V	H	45	28	3	-120	25	-3
158	8	V	H	45	45	3	-120	43	-2
159	8	V	H	45	58	3	-120	65	7
160	8	V	H	45	70	3	-120	75	5
161	8	V	V	45	28	3	90	31	3
162	8	V	V	45	45	3	90	48	3
163	8	V	V	45	58	3	90	55	-3
164	8	V	V	45	70	3	90	67	-3
165	8	V	V	45	28	3	135	33	5
166	8	V	V	45	45	3	135	52	7
167	8	V	V	45	58	3	135	63	5
168	8	V	V	45	70	3	135	76	6
169	8	V	V	45	28	3	-60	23	-5
170	8	V	V	45	45	3	-60	43	-2
171	8	V	V	45	58	3	-60	44	-14
172	8	V	V	45	70	3	-60	66	-4
173	8	V	V	45	28	3	-120	38	10
174	8	V	V	45	45	3	-120	47	2
175	8	V	V	45	58	3	-120	48	-10
176	8	V	V	45	70	3	-120	65	-5
177	8	H	H	45	28	3	90	29	1
178	8	H	H	45	45	3	90	35	-10
179	8	H	H	45	58	3	90	52	-6
180	8	H	H	45	70	3	90	64	-6
181	8	H	H	45	28	3	135	54	26
182	8	H	H	45	45	3	135	61	16
183	8	H	H	45	58	3	135	74	16
184	8	H	H	45	70	3	135	93	23
185	8	H	H	45	28	3	-60	18	-10
186	8	H	H	45	45	3	-60	18	-27
187	8	H	H	45	58	3	-60	48	-10
188	8	H	H	45	70	3	-60	57	-13
189	8	H	H	45	28	3	-120	14	-14
190	8	H	H	45	45	3	-120	38	-7
191	8	H	H	45	58	3	-120	30	-28
192	8	H	H	45	70	3	-120	53	-17
193	8	H	V	45	28	3	90	30	2
194	8	H	V	45	45	3	90	51	6
195	8	H	V	45	58	3	90	52	-6
196	8	H	V	45	70	3	90	73	3
197	8	H	V	45	28	3	135	45	17
198	8	H	V	45	45	3	135	60	15
199	8	H	V	45	58	3	135	68	10
200	8	H	V	45	70	3	135	78	8
201	8	H	V	45	28	3	-60	38	10
202	8	H	V	45	45	3	-60	50	5
203	8	H	V	45	58	3	-60	43	-15
204	8	H	V	45	70	3	-60	59	-11
205	8	H	V	45	28	3	-120	43	15
206	8	H	V	45	45	3	-120	48	3
207	8	H	V	45	58	3	-120	64	6
208	8	H	V	45	70	3	-120	72	2

## Sheet: data9
No. of conditions	No. of participants	target_modality	response_modality	ref_loc_ang	ref_ang	ref_loc	test_loc_ang	test_ang	error
1	9	V	H	0	28	1	45	45	17
2	9	V	H	0	45	1	45	55	10
3	9	V	H	0	58	1	45	64	6
4	9	V	H	0	70	1	45	72	2
5	9	V	H	0	28	1	90	43	15
6	9	V	H	0	45	1	90	60	15
7	9	V	H	0	58	1	90	70	12
8	9	V	H	0	70	1	90	74	4
9	9	V	H	0	28	1	135	72	44
10	9	V	H	0	45	1	135	74	29
11	9	V	H	0	58	1	135	80	22
12	9	V	H	0	70	1	135	100	30
13	9	V	H	0	28	1	-60	33	5
14	9	V	H	0	45	1	-60	34	-11
15	9	V	H	0	58	1	-60	44	-14
16	9	V	H	0	70	1	-60	60	-10
17	9	V	H	0	28	1	-120	3	-25
18	9	V	H	0	45	1	-120	37	-8
19	9	V	H	0	58	1	-120	41	-17
20	9	V	H	0	70	1	-120	64	-6
21	9	V	V	0	28	1	45	40	12
22	9	V	V	0	45	1	45	61	16
23	9	V	V	0	58	1	45	66	8
24	9	V	V	0	70	1	45	74	4
25	9	V	V	0	28	1	90	50	22
26	9	V	V	0	45	1	90	53	8
27	9	V	V	0	58	1	90	71	13
28	9	V	V	0	70	1	90	75	5
29	9	V	V	0	28	1	135	38	10
30	9	V	V	0	45	1	135	47	2
31	9	V	V	0	58	1	135	56	-2
32	9	V	V	0	70	1	135	72	2
33	9	V	V	0	28	1	-60	39	11
34	9	V	V	0	45	1	-60	45	0
35	9	V	V	0	58	1	-60	48	-10
36	9	V	V	0	70	1	-60	52	-18
37	9	V	V	0	28	1	-120	33	5
38	9	V	V	0	45	1	-120	33	-12
39	9	V	V	0	58	1	-120	47	-11
40	9	V	V	0	70	1	-120	58	-12
41	9	H	H	0	28	1	45	40	12
42	9	H	H	0	45	1	45	47	2
43	9	H	H	0	58	1	45	60	2
44	9	H	H	0	70	1	45	75	5
45	9	H	H	0	28	1	90	46	18
46	9	H	H	0	45	1	90	59	14
47	9	H	H	0	58	1	90	68	10
48	9	H	H	0	70	1	90	80	10
49	9	H	H	0	28	1	135	42	14
50	9	H	H	0	45	1	135	62	17
51	9	H	H	0	58	1	135	70	12
52	9	H	H	0	70	1	135	80	10
53	9	H	H	0	28	1	-60	33	5
54	9	H	H	0	45	1	-60	46	1
55	9	H	H	0	58	1	-60	59	1
56	9	H	H	0	70	1	-60	60	-10
57	9	H	H	0	28	1	-120	28	0
58	9	H	H	0	45	1	-120	50	5
59	9	H	H	0	58	1	-120	56	-2
60	9	H	H	0	70	1	-120	60	-10
61	9	H	V	0	28	1	45	48	20
62	9	H	V	0	45	1	45	55	10
63	9	H	V	0	58	1	45	60	2
64	9	H	V	0	70	1	45	70	0
65	9	H	V	0	28	1	90	41	13
66	9	H	V	0	45	1	90	52	7
67	9	H	V	0	58	1	90	61	3
68	9	H	V	0	70	1	90	64	-6
69	9	H	V	0	28	1	135	33	5
70	9	H	V	0	45	1	135	43	-2
71	9	H	V	0	58	1	135	55	-3
72	9	H	V	0	70	1	135	60	-10
73	9	H	V	0	28	1	-60	30	2
74	9	H	V	0	45	1	-60	48	3
75	9	H	V	0	58	1	-60	54	-4
76	9	H	V	0	70	1	-60	58	-12
77	9	H	V	0	28	1	-120	33	5
78	9	H	V	0	45	1	-120	48	3
79	9	H	V	0	58	1	-120	45	-13
80	9	H	V	0	70	1	-120	62	-8
81	9	V	H	-45	28	2	45	40	12
82	9	V	H	-45	45	2	45	52	7
83	9	V	H	-45	58	2	45	68	10
84	9	V	H	-45	70	2	45	84	14
85	9	V	H	-45	28	2	90	45	17
86	9	V	H	-45	45	2	90	60	15
87	9	V	H	-45	58	2	90	80	22
88	9	V	H	-45	70	2	90	85	15
89	9	V	H	-45	28	2	135	56	28
90	9	V	H	-45	45	2	135	93	48
91	9	V	H	-45	58	2	135	99	41
92	9	V	H	-45	70	2	135	103	33
93	9	V	H	-45	28	2	-120	19	-9
94	9	V	H	-45	45	2	-120	22	-23
95	9	V	H	-45	58	2	-120	40	-18
96	9	V	H	-45	70	2	-120	58	-12
97	9	V	V	-45	28	2	45	53	25
98	9	V	V	-45	45	2	45	63	18
99	9	V	V	-45	58	2	45	70	12
100	9	V	V	-45	70	2	45	80	10
101	9	V	V	-45	28	2	90	53	25
102	9	V	V	-45	45	2	90	58	13
103	9	V	V	-45	58	2	90	65	7
104	9	V	V	-45	70	2	90	68	-2
105	9	V	V	-45	28	2	135	47	19
106	9	V	V	-45	45	2	135	56	11
107	9	V	V	-45	58	2	135	57	-1
108	9	V	V	-45	70	2	135	63	-7
109	9	V	V	-45	28	2	-120	34	6
110	9	V	V	-45	45	2	-120	43	-2
111	9	V	V	-45	58	2	-120	50	-8
112	9	V	V	-45	70	2	-120	64	-6
113	9	H	H	-45	28	2	45	56	28
114	9	H	H	-45	45	2	45	60	15
115	9	H	H	-45	58	2	45	71	13
116	9	H	H	-45	70	2	45	89	19
117	9	H	H	-45	28	2	90	63	35
118	9	H	H	-45	45	2	90	67	22
119	9	H	H	-45	58	2	90	87	29
120	9	H	H	-45	70	2	90	97	27
121	9	H	H	-45	28	2	135	61	33
122	9	H	H	-45	45	2	135	74	29
123	9	H	H	-45	58	2	135	91	33
124	9	H	H	-45	70	2	135	100	30
125	9	H	H	-45	28	2	-120	43	15
126	9	H	H	-45	45	2	-120	63	18
127	9	H	H	-45	58	2	-120	65	7
128	9	H	H	-45	70	2	-120	55	-15
129	9	H	V	-45	28	2	45	48	20
130	9	H	V	-45	45	2	45	55	10
131	9	H	V	-45	58	2	45	61	3
132	9	H	V	-45	70	2	45	72	2
133	9	H	V	-45	28	2	90	48	20
134	9	H	V	-45	45	2	90	50	5
135	9	H	V	-45	58	2	90	58	0
136	9	H	V	-45	70	2	90	63	-7
137	9	H	V	-45	28	2	135	33	5
138	9	H	V	-45	45	2	135	38	-7
139	9	H	V	-45	58	2	135	53	-5
140	9	H	V	-45	70	2	135	63	-7
141	9	H	V	-45	28	2	-120	38	10
142	9	H	V	-45	45	2	-120	46	1
143	9	H	V	-45	58	2	-120	55	-3
144	9	H	V	-45	70	2	-120	60	-10
145	9	V	H	45	28	3	90	35	7
146	9	V	H	45	45	3	90	57	12
147	9	V	H	45	58	3	90	67	9
148	9	V	H	45	70	3	90	94	24
149	9	V	H	45	28	3	135	39	11
150	9	V	H	45	45	3	135	58	13
151	9	V	H	45	58	3	135	69	11
152	9	V	H	45	70	3	135	83	13
153	9	V	H	45	28	3	-60	5	-23
154	9	V	H	45	45	3	-60	34	-11
155	9	V	H	45	58	3	-60	40	-18
156	9	V	H	45	70	3	-60	56	-14
157	9	V	H	45	28	3	-120	-8	-36
158	9	V	H	45	45	3	-120	-10	-55
159	9	V	H	45	58	3	-120	27	-31
160	9	V	H	45	70	3	-120	46	-24
161	9	V	V	45	28	3	90	38	10
162	9	V	V	45	45	3	90	54	9
163	9	V	V	45	58	3	90	66	8
164	9	V	V	45	70	3	90	73	3
165	9	V	V	45	28	3	135	28	0
166	9	V	V	45	45	3	135	68	23
167	9	V	V	45	58	3	135	74	16
168	9	V	V	45	70	3	135	76	6
169	9	V	V	45	28	3	-60	19	-9
170	9	V	V	45	45	3	-60	40	-5
171	9	V	V	45	58	3	-60	47	-11
172	9	V	V	45	70	3	-60	52	-18
173	9	V	V	45	28	3	-120	28	0
174	9	V	V	45	45	3	-120	43	-2
175	9	V	V	45	58	3	-120	51	-7
176	9	V	V	45	70	3	-120	57	-13
177	9	H	H	45	28	3	90	35	7
178	9	H	H	45	45	3	90	43	-2
179	9	H	H	45	58	3	90	53	-5
180	9	H	H	45	70	3	90	68	-2
181	9	H	H	45	28	3	135	49	21
182	9	H	H	45	45	3	135	68	23
183	9	H	H	45	58	3	135	85	27
184	9	H	H	45	70	3	135	92	22
185	9	H	H	45	28	3	-60	14	-14
186	9	H	H	45	45	3	-60	27	-18
187	9	H	H	45	58	3	-60	34	-24
188	9	H	H	45	70	3	-60	37	-33
189	9	H	H	45	28	3	-120	25	-3
190	9	H	H	45	45	3	-120	35	-10
191	9	H	H	45	58	3	-120	41	-17
192	9	H	H	45	70	3	-120	68	-2
193	9	H	V	45	28	3	90	33	5
194	9	H	V	45	45	3	90	50	5
195	9	H	V	45	58	3	90	63	5
196	9	H	V	45	70	3	90	68	-2
197	9	H	V	45	28	3	135	43	15
198	9	H	V	45	45	3	135	52	7
199	9	H	V	45	58	3	135	58	0
200	9	H	V	45	70	3	135	67	-3
201	9	H	V	45	28	3	-60	34	6
202	9	H	V	45	45	3	-60	40	-5
203	9	H	V	45	58	3	-60	35	-23
204	9	H	V	45	70	3	-60	47	-23
205	9	H	V	45	28	3	-120	20	-8
206	9	H	V	45	45	3	-120	36	-9
207	9	H	V	45	58	3	-120	39	-19
208	9	H	V	45	70	3	-120	45	-25

[truncated: 2 more sheets: data10, data11]
